# Supplementary material for: Winter warming post floral initiation delays flowering via bud dormancy activation and affects yield in a winter annual crop
Source: Proc Natl Acad Sci U S A. 2022 Sep 19;119(39):e2204355119. doi: 10.1073/pnas.2204355119 (PMC9522361; doi:10.1073/pnas.2204355119)
Supplement: Supplementary File [file pnas.2204355119.sd01.xlsx]

## Sheet: readme
Dataset S1. Haplotype classifications, crop type and mean time from the floral transition to first flower opening (BBCH60) for eighty Brassica napus varieties.
Haplotypes were scored based on similarity using high density exome capture data (23). Missing haplotype scores indicate hapltoypes that were too rare for assocaition studies (present in less than 5 varieties). Trait scores are means of up to 3 replicate plants per genotype per treatment.
* Thermal time (TT) is hourly agregated thermal time where TT = Ʃ(T- Tb). The base tempertaure (Tb) is set to 3°C, and values below zero are set to zero.

## Sheet: haplotype trait dataframe
Variety!	TFL1_C02!	TFL1_ANN!	TFL1_A10!	TFL1_CNN!	TFL1_C03!	FT_A07!	FT_C02!	FT_A02!	FT_C06!	FLC_A03B!	FLC_A03B_1!	FLC_A10!	FLC_C02!	FLC_C09b!	FLC_C09c!	FLC_A02!	FLC_C03!	MAF34_C08!	MAF34_A06!	crop type!	warmed - control (days)	mean days to bbch60 warmed	mean days to bbch60 control	warmed - control (thermal time*)	mean thermal time* to bbch60 control	mean thermal time* to bbch60 warmed
Chuanyou 2	3	4	2	1	1	2	3	3	2	1	1	3	3	1	1	2	2	2	2	Semiwinter OSR	-8.33333	100.667	109	331.887	332.006	663.893
Ningyou 7		3	2	1	1	3	3	2	2	3	3	3	3	1	1	2	2	2	2	Semiwinter OSR	-16.6667	92.6667	109.333	291.953	333.608	625.561
Shengliyoucai		4	1	1	1	2		3	2	5	5	1		1	1	2	6	1	2	Semiwinter OSR	-40.6667	56.3333	97	260.355	279.727	540.082
SWU Chinese 1	3	1	1	1	1	2		2	2	3	3	3	3	1	1	2	2	2	2	Semiwinter OSR	-44	47.3333	91.3333	283.97	239.556	523.526
SWU Chinese 2	3	4	2	1	1	2	3	2	2	3	3	3	3	1	1	2	2	2	2	Semiwinter OSR	-16.3333	80	96.3333	304.962	277.332	582.295
Xiangyou 15	3	1	2	1	1	2	3	3	2	3	3	3	3	1	1	2	2	1	2	Semiwinter OSR	3.33333	105.667	102.333	389.217	302.323	691.54
Zhongshuang II	3	1	1	4	1	3	1	2	2	3	3	3	1	1	1	2	2	2	2	Semiwinter OSR	-7	89	96	520.111	93.3985	613.509
Zhouyou	3	4	2	1	1	2	1	2	2	3	3	3	3	1		2	2	2	2	Semiwinter OSR	-0.666667	102.667	103.333	369.826	310.088	679.914
Liho	1	1	1	1		3	3	2	1	1	1	1	2	1	1	1	3	2	2	Spring OSR	15.3333	113.333	98	443.124	287.661	730.785
Bronowski	1	1	1	1	1	3	3	2	3	1	1	3	1	1	1	2	3	1	3	Spring OSR	-7.66667	115.667	123.333	341.949	406.77	748.719
Ceska Krajova	3	1	1	1	1	2	1	2	1	1	1	1	2	1	1	2	3	1	2	Spring OSR	2.33333	124.333	122	391.178	397.612	788.789
CRESOR	1	1	1	1	1	2	1	3	1	1	1	1	2	1	1	2	1	2	3	Spring OSR	7.33333	129.667	122.333	434.847	399.705	834.552
CUBS ROOT	3	1	1	1	1	3		2	2	3	3	1	3	1	1	2	2	2	3	Spring OSR	-0.333333	104	104.333	375.334	310.051	685.386
Drakkar	1	1	1	1	1	2	1	2	1	1	1	1	1	1	1	1	3	1	3	Spring OSR	-2.66667	110.333	113	361.187	351.879	713.066
Duplo	1	1	1	4	1	3	1	2	1	1	1	1	1	1	1	2	3	1	3	Spring OSR	-6	114	120	342.747	390.22	732.967
ERGLU	1	1	2	4	1	2	1	2	1	1	1	3	2	1	1	2	3	1	3	Spring OSR	3.66667	128.667	125	405.606	420.169	825.775
HELIOS	1	1	1	1	1	3	3	2	1	1	1	1	1	1	1	2	2	1	2	Spring OSR	5.66667	127.333	121.667	416.09	397.241	813.331
KARAT	1	1	2	1	1	2	3	2	1	3	3	1	1	1	1	2	6	1	2	Spring OSR	0.333333	130	129.667	380.069	458.8	838.868
KAROO-057DH	3	4	1	1	1	2	1	2	2	3	3	1	3	1	1	2	6	1	2	Spring OSR	11.3333	121.333	110	433.396	336.252	769.648
MAZOWIECKI	3	4	1	1	1	3	3	2	1	5	5	3	1	1	1	2	3	1	2	Spring OSR	3.33333	126.667	123.333	398.543	407.224	805.766
MONTY-028DH	3	4	1	4	1	2	1	2	6	3	3	3	3	1	1	2	6	1	2	Spring OSR	-2.33333	113	115.333	667.826	364.883	1032.71
N01D-1330	1	1	2	2	1	2	3	2	3	1	1	1	2	1	1	2	6	2	2	Spring OSR	1	110.667	109.667	380.009	335.436	715.445
STELLAR DH	1	1	1	1	1	3	3	2	1	4	5	1	2	1	1	1	2	1	2	Spring OSR	1	140.667	139.667	384.584	508.694	893.278
SURPASS400-024DH	3	3	1	4	1	2	3	2	1	4	5		3	1	3	1	3	1		Spring OSR	-47.3333	34.3333	81.6667	301.253	207.702	508.955
TANTAL	4	3	1	1	1	2	1	2	1	1	1	1	2	1	1	2	3	2	2	Spring OSR	2	129	127	394.581	432.906	827.487
Topas	1	1	2	4	1	3	3	2	1	1	1	1	1	1	1	2	3	1	3	Spring OSR	-4.66667	123.333	128	337.146	443.711	780.857
Tribune	3	3	1	1	1	3	3	2	1	4	5		3	1	1	2	3	1	3	Spring OSR	-58	27	85	256.519	218.462	474.982
WEIHENSTEPHANER	4	3	1	4	1	3	3	2	1	1	1	1	2	1	1	2	3	1	2	Spring OSR	-3.66667	130.333	134	353.877	488.532	842.409
WESTAR DH	1	4	1	1	1	3	3	2	1	4	5	1	1	1	1	2	2	1	2	Spring OSR	-4.66667	104.333	109	353.373	332.006	685.379
Willi	1	1	1	1	1	3	3	2	1	1	1	1	1	1	1	2	3	1	3	Spring OSR	3.66667	123	119.333	393.291	385.472	778.764
Altasweet	1	4	2	1	1	2	1	2	5	5	5	1	2	4	3	2	2	1	2	Swede	-5.33333	90	95.3333	323.251	544.928	868.179
HUGUENOT	2	4	2	1	1	2	1	2	5	1	1	1	2	4	3	2	2	1	3	Swede	-21.6667	33	54.6667	257.779	272.477	530.256
JAUNE A COLLET VERT	1	1	2	1	1	2	3	2	5	5	5	1	1	1	1	1	1	2	2	Swede	-16.6667	97	113.667	264.247	609.444	873.691
SENSATION NZ	1	1	2	1	1	2	3	2	5	5	5	1	1	1	1	1	1	2	2	Swede	-19	66.6667	85.6667	247.558	461.21	708.768
Tina	1	4	2	1	1	2	1	2	5	5	5	1	2	4	3	1	3	2	3	Swede	3.66667	105.667	102	430.444	455.638	886.082
VIGE DH1	1	4	2	2	1	2	1	2	5	5	5	1	2	4	3	2	2	1	2	Swede	-3.66667	77.6667	81.3333	350.073	431.171	781.244
Wilhelmsburger; Reform	2	4	2	1	1	2	1	2	5	5	5	1	2	4	3	2	2	1	3	Swede	-30.3333	49	79.3333	185.367	416.238	601.606
YORK	1	4	2	2	1	2	1	2	5	5	5	1	2	4	3	2	2	2	2	Swede	-5.33333	86.3333	91.6667	342.62	500.693	843.312
Aphid Resistant rape	1	4	2	2	1	2	1	3	5	1	1	1	2	1	1	1	3	2	2	Winter OSR	-6.66667	74.3333	81	326.841	429.369	756.21
Canard	3	1	1	1	1	3	1	3	5	1	1	1	1	1	1	2		2	3	Winter OSR	3	95.3333	92.3333	423.933	387.228	811.162
Dwarf Essex	4	3	1	1	1	3	1	3	1	1	1	1	2	1	1	1	1	2	2	Winter OSR	12.6667	118.667	106	507.283	483.165	990.448
English Giant	1	4	1	1	1	3	1	2	3	1	1	1	1	1	1	1	3	2	2	Winter OSR	10.1667	85.5	75.3333	453.527	385.106	838.633
Moana rape	1	1	1	1	1	2	1	3	1	1	1	1	2	1	1	2	1	2	2	Winter OSR	3.33333	132	128.667	394.697	464.039	858.736
APEX-93_5 X GINYOU_3 DH LINE	2	1	1	1	1	2	3	2	1			3	2	1	1	2	2	1	2	Winter OSR	6.33333	122	115.667	434.209	373.483	807.692
Baltia	1	4	1	1	1	2	1	3	3	1	1	3	1	1	1	2	3	2	2	Winter OSR	9.33333	126	116.667	475.833	438.454	914.288
Bienvenu	1	1	1	1	1	3	1	3	1	1	1	1	1	1	1	2	3	1	2	Winter OSR	-1	103	104	402.428	381.217	783.645
Cabernet	1	4	2	1	1	2	1	3	1	1	1	1	2	1	1	2	3	2	2	Winter OSR	4.33333	118	113.667	431.456	425.585	857.042
Cabriolet	1	1	1	1	1	2	1	2	1	1	1	1	1	1	1	2	1	1	3	Winter OSR	5.33333	139.333	134	405.702	490.047	895.749
CANBERRA x COURAGE DH LINE	2	1	1	1	1	3	1	3	1	1	1	1	1	1	1	2	3	1	2	Winter OSR	7.33333	112.333	105	458.665	371.31	829.975
Castille	1	1	1	1	1	2	1	2	1	1	1	1	1	1	1	2	1	1	3	Winter OSR	13.6667	136	122.333	446.248	430.211	876.459
Catana	3	1	1	1	1	2	1	2	1	1	1	1	3	1	1	2	1	1	2	Winter OSR	9.33333	131.333	122	428	428.792	856.792
Coriander	1	1	2	3	1	2	1	2	4	1	1	1	1	1	1	2	1	2	2	Winter OSR	4.66667	127.333	122.667	404.835	434.028	838.863
Dimension	1	1	1	1	1	2	1	3	1	1	1	1	1	1	1	2	3	1	2	Winter OSR	7	138.667	131.667	416.113	485.485	901.598
Dippes	1	1	1	1	1	2	1	3	4	1	1	1	1	1	1	2	1	2	3	Winter OSR	6.66667	140.333	133.667	417.003	488.261	905.264
Eurol	1	1	1	1	1	2	1	3	3	1	1	1	1	1	1	2	1	1	3	Winter OSR	-10	115	125	359.2	494.204	853.404
Excalibur	1	1	1	1	1	3	1	3	1	1	1	1	1	1	1	2	3	1	2	Winter OSR	17.3333	139.667	122.333	470.309	430.211	900.52
Flash	1	1	1	1	1	2	1	2	1	1	1	1	1	1	1	2	3	1	3	Winter OSR	2.66667	124.667	122	396.218	428.792	825.009
HANSEN X GASPARD DH LINE	1	1	1	1	1	3	1	3	1	1	1	1	1	1	1	2	1	1	3	Winter OSR	4.33333	135.333	131	390.804	482.811	873.615
Huron x Navajo	1	1	1	1	1	3	1	2	1	1	1	1	1	1	1	1	3	1	2	Winter OSR	12.6667	118.333	105.667	470.872	388.063	858.934
Inca x Contact	2	1	1	1	1	3	1	2	1	1	1	1	2	1	1	1	1	1	2	Winter OSR	11.3333	114.333	103	470.095	370.745	840.84
JANETZKIS SCHLESISCHER	4	3	1	1	1	2	1	3	1	1	1	1	1	1	1	2	1	2	3	Winter OSR	11.6667	141.333	129.667	439.782	470.871	910.653
Kromerska	4	3	1	1	1	2	1	3	1	1	1	1	1	1	1	2	3	2	2	Winter OSR	3	129.333	126.333	392.132	454.713	846.845
LEMBKES MALCHOWER (LENORA)	1	1	1	1	1	3	1	3	4	1	1	1	1	1	1	2	3	1	3	Winter OSR	18	142	124	547.608	486.373	1033.98
Lesira	2	4	2	2	1	2		3	4			3	1	1		2	2	2	2	Winter OSR	12.3333	139	126.667	437.801	458.191	895.992
LICROWN X EXPRESS DH LINE	1	1	1	1	1	2	1	2	1	1	1	1	2	1	1	2	3	3	2	Winter OSR	22.3333	152.667	130.333	518.258	474.335	992.593
MADRIGAL x RECITAL DH LINE	1	1	1	1	1	3	1	3	1	1	1	1	1	1	1	2	1	1	3	Winter OSR	-0.333333	122.667	123	372.077	430.069	802.146
Matador	1	1	1	1	1	2	1	3	1	1	1	1	1	1	1	2	3	1	2	Winter OSR	3.33333	106.667	103.333	437.782	370.013	807.795
Norin	1	1	1	1	1	3	1	3	4	1	1	1	1	1	1	2	3	1	2	Winter OSR	8.33333	124.333	116	466.627	434.883	901.51
Palmedor	1	1	1	1	1	2	1	3	1	1	1	1	1	1	1	2	3	1	2	Winter OSR	-1.66667	122.333	124	370.359	440.873	811.233
POH 285, Bolko	4	4	1	1	1	3	1	3	1	1	1	1	1	1	1	1	1	1	2	Winter OSR	16.6667	138.333	121.667	532.588	468.834	1001.42
Quinta	1	1	2	4	1	2	1	3	3	1	1	1	1	1	1	2	2	1	2	Winter OSR	9.66667	123.667	114	489.833	426.154	915.987
RAFAL DH1	1	1	1	1	1	3	1	3	1	1	1	1	1	1	1	2	1	1	2	Winter OSR	12.6667	135.333	122.667	439.588	434.028	873.615
Ramses	1	1	1	1	1	2	3	3	1	1	1	1	1	1	1	2	1	2	2	Winter OSR	6.66667	123	116.333	437.797	378.671	816.469
Rocket	1	1	1	1	1	3	1	3	1	1	1	1	1	1	1	2	3	1	2	Winter OSR	16	140	124	462.064	440.873	902.937
Samourai	4	3	1	1	1	2	1	2	3			3	2	1	1	2	2	4	2	Winter OSR	17.3333	131.333	114	527.289	426.154	953.442
SHANNON x WINNER DH LINE	3	4	1	1	1	2	1	3	1	1	1	1	3	1	1	2	1	1	2	Winter OSR	1.33333	122	120.667	391.994	415.698	807.692
Slovenska Krajova	1	1	1	1	1	3	1	3	1	1	1	1	1	1	1	2	1	1	3	Winter OSR	7.33333	126	118.667	426.16	399.325	825.485
TAPIDOR DH	1	1	2	2	1	2		3	2	3	3	3	3	1	1	2	2	1	2	Winter OSR	2.66667	105.333	102.667	432.546	364.6	797.146
Temple	1	1	1	1	1	2	1	3	1	1	1	1	1	1	1	2	1	1	2	Winter OSR	16.6667	139.333	122.667	461.722	434.028	895.749
Vision	1	1	1	1	1	2	1	2	1	1	1	1	1	1	1	2	3	1	3	Winter OSR	14	124.333	110.333	491.611	409.899	901.51
